# Supplementary material for: Effect of dietary soybean saponin Bb on the growth performance, intestinal nutrient absorption, morphology, microbiota, and immune response in juvenile Chinese soft-shelled turtle (Pelodiscus sinensis)
Source: Front Immunol. 2022 Dec 23;13:1093567. doi: 10.3389/fimmu.2022.1093567 (PMC9816404; doi:10.3389/fimmu.2022.1093567)
Supplement: Supplementary file 1 [file DataSheet_1.zip]

Archive with 2 entries (2 files):
- Supplementary Material 12.15.DOC
- Supplementary Material 12.15.pdf
